# Supplementary material for: Modeling ETBF-Mediated Colorectal Tumorigenesis Using AOM/DSS in Wild-Type Mice
Source: Int J Mol Sci. 2025 Jun 27;26(13):6218. doi: 10.3390/ijms26136218 (PMC12249562; doi:10.3390/ijms26136218)
Supplement: Supplementary file 1 [file ijms-26-06218-s001.zip]

Archive with 1 entries (1 files):
- ijms-3663744-supplementary.pdf
